# Supplementary material for: Can hunting data be used to estimate unbiased population parameters? A case study on brown bears
Source: Biol Lett. 2016 Jun;12(6):20160197. doi: 10.1098/rsbl.2016.0197 (PMC4938049; doi:10.1098/rsbl.2016.0197)
Supplement: Data [file rsbl20160197supp2.xlsx]

## Sheet: Ratio of yearlings
year	yearling_number	female_number	status
1996	1	3	harvested
1997	1	1	harvested
1998	2	2	harvested
1999	8	2	harvested
2000	4	2	harvested
2001	1	1	harvested
2002	4	4	harvested
2003	4	4	harvested
2004	3	10	harvested
2005	7	7	harvested
2006	7	6	harvested
2007	10	10	harvested
2008	1	3	harvested
2009	10	20	harvested
2010	11	14	harvested
2011	14	21	harvested
2012	10	20	harvested
2013	10	27	harvested
1996	15	9	monitored
1997	5	8	monitored
1998	9	8	monitored
1999	14	9	monitored
2000	18	8	monitored
2001	12	8	monitored
2002	21	10	monitored
2003	21	12	monitored
2004	21	11	monitored
2005	14	18	monitored
2006	22	7	monitored
2007	14	13	monitored
2008	20	13	monitored
2009	12	20	monitored
2010	16	19	monitored
2011	14	16	monitored
2012	4	6	monitored
2013	14	10	monitored

## Sheet: Yearling mass
year	sex	status	mass	log_scaled_mass
1996	female	harvested	42	-0.88221394728427
1997	male	harvested	56	0.305642553828096
1998	male	harvested	78	1.67383600703478
1998	male	harvested	74	1.45646687961386
1999	female	harvested	76	1.56658166848423
1999	female	harvested	82	1.88033202778676
1999	female	harvested	56	0.305642553828096
1999	female	harvested	60	0.590518250904844
1999	female	harvested	42	-0.88221394728427
1999	male	harvested	57	0.37872516737186
1999	male	harvested	64	0.857001668700338
1999	male	harvested	40	-1.08367145628047
2000	female	harvested	55	0.231243065812475
2000	female	harvested	52	-0.000353700150530698
2000	female	harvested	50	-0.162298372963598
2000	male	harvested	74	1.45646687961386
2001	female	harvested	48	-0.330854832412025
2002	female	harvested	55	0.231243065812475
2002	male	harvested	49	-0.245716561044151
2002	male	harvested	55	0.231243065812475
2002	male	harvested	64	0.857001668700338
2003	female	harvested	46	-0.506586028455449
2003	female	harvested	63	0.791975759901042
2003	female	harvested	43	-0.78505511467126
2003	male	harvested	50	-0.162298372963598
2004	female	harvested	70	1.22701563714497
2004	female	harvested	44	-0.690130017504398
2004	male	harvested	65	0.921019383166338
2005	female	harvested	39	-1.1882102012629
2005	female	harvested	55	0.231243065812475
2005	female	harvested	43	-0.78505511467126
2005	male	harvested	35	-1.63503057115271
2005	male	harvested	67	1.04615198565947
2005	male	harvested	60	0.590518250904844
2005	male	harvested	87	2.12472642148431
2006	female	harvested	45	-0.597338250207521
2006	female	harvested	51	-0.0805321392445503
2006	female	harvested	51	-0.0805321392445503
2006	female	harvested	47	-0.417785619489194
2006	female	harvested	53	0.0782974373275884
2006	female	harvested	46	-0.506586028455449
2006	male	harvested	57	0.37872516737186
2007	female	harvested	52	-0.000353700150530698
2007	female	harvested	36	-1.51871133352439
2007	female	harvested	50	-0.162298372963598
2007	female	harvested	55	0.231243065812475
2007	male	harvested	59	0.521120653109021
2007	male	harvested	42	-0.88221394728427
2007	male	harvested	60	0.590518250904844
2007	male	harvested	56	0.305642553828096
2007	male	harvested	60	0.590518250904844
2007	male	harvested	80	1.77837475201721
2008	male	harvested	79	1.72643620717445
2009	female	harvested	36	-1.51871133352439
2009	female	harvested	34	-1.75472184642986
2009	male	harvested	32	-2.00504453959734
2009	male	harvested	40	-1.08367145628047
2009	male	harvested	42	-0.88221394728427
2009	male	harvested	63	0.791975759901042
2009	male	harvested	62	0.725909392517053
2009	male	harvested	42	-0.88221394728427
2009	male	harvested	57	0.37872516737186
2009	male	harvested	71	1.28558484428221
2010	female	harvested	36	-1.51871133352439
2010	female	harvested	50	-0.162298372963598
2010	female	harvested	62	0.725909392517053
2010	female	harvested	45	-0.597338250207521
2010	female	harvested	42	-0.88221394728427
2010	female	harvested	42	-0.88221394728427
2010	female	harvested	51	-0.0805321392445503
2010	male	harvested	46	-0.506586028455449
2010	male	harvested	64	0.857001668700338
2010	male	harvested	57	0.37872516737186
2010	male	harvested	53	0.0782974373275884
2011	female	harvested	44	-0.690130017504398
2011	female	harvested	33	-1.87798651861676
2011	female	harvested	45	-0.597338250207521
2011	female	harvested	41	-0.981714180510918
2011	female	harvested	55	0.231243065812475
2011	female	harvested	44	-0.690130017504398
2011	female	harvested	28	-2.55640365446958
2011	male	harvested	56	0.305642553828096
2011	male	harvested	54	0.155478373660922
2011	male	harvested	70	1.22701563714497
2011	male	harvested	56	0.305642553828096
2011	male	harvested	66	0.984059689680915
2011	male	harvested	65	0.921019383166338
2011	male	harvested	39.4	-1.14607657167442
2012	female	harvested	43	-0.78505511467126
2012	female	harvested	58	0.450536714298997
2012	female	harvested	44	-0.690130017504398
2012	female	harvested	59	0.521120653109021
2012	female	harvested	61	0.658768728295597
2012	male	harvested	52	-0.000353700150530698
2012	male	harvested	48	-0.330854832412025
2012	male	harvested	78	1.67383600703478
2012	male	harvested	37	-1.40557932868382
2012	male	harvested	77	1.62055707592104
2013	female	harvested	33	-1.87798651861676
2013	female	harvested	74	1.45646687961386
2013	female	harvested	31.4	-2.08319942566311
2013	female	harvested	43	-0.78505511467126
2013	female	harvested	55	0.231243065812475
2013	male	harvested	66	0.984059689680915
2013	male	harvested	67.8	1.09516217377701
2013	male	harvested	58	0.450536714298997
2013	male	harvested	57	0.37872516737186
2013	male	harvested	39	-1.1882102012629
1996	female	monitored	18.5	-0.41965894742377
1996	female	monitored	18	-0.511156365958846
1996	female	monitored	28	0.964320634757357
1996	female	monitored	21	0.00362163896878261
1996	female	monitored	21	0.00362163896878261
1996	female	monitored	26	0.716840999265155
1996	female	monitored	21	0.00362163896878261
1996	male	monitored	26.5	0.780451434298427
1996	male	monitored	18	-0.511156365958846
1996	male	monitored	24	0.44954262982973
1996	male	monitored	23	0.307417058761552
1996	male	monitored	26	0.716840999265155
1996	male	monitored	16.5	-0.801726236315051
1996	male	monitored	28	0.964320634757357
1996	male	monitored	25	0.585865511570193
1997	female	monitored	37	1.89506923366313
1997	male	monitored	35.5	1.75686550317238
1997	male	monitored	35	1.70949666827675
1997	male	monitored	43	2.39692866593135
1997	male	monitored	34	1.6126943290584
1998	female	monitored	28	0.964320634757357
1998	female	monitored	27	0.842872819339482
1998	female	monitored	25	0.585865511570193
1998	female	monitored	24	0.44954262982973
1998	female	monitored	20	-0.159310521949203
1998	female	monitored	23	0.307417058761552
1998	male	monitored	25.5	0.651995333269819
1998	male	monitored	25	0.585865511570193
1998	male	monitored	29	1.08150623279018
1999	female	monitored	45	2.54874784864745
1999	female	monitored	26	0.716840999265155
1999	female	monitored	23	0.307417058761552
1999	female	monitored	22	0.158972759473525
1999	female	monitored	22.5	0.23401966756055
1999	female	monitored	21	0.00362163896878261
1999	female	monitored	23	0.307417058761552
1999	female	monitored	22	0.158972759473525
1999	female	monitored	22	0.158972759473525
1999	male	monitored	30	1.19471866334913
1999	male	monitored	29	1.08150623279018
1999	male	monitored	26	0.716840999265155
1999	male	monitored	26	0.716840999265155
1999	male	monitored	23	0.307417058761552
2000	female	monitored	32	1.4102416256183
2000	female	monitored	30	1.19471866334913
2000	female	monitored	36	1.80357181512806
2000	female	monitored	27	0.842872819339482
2000	female	monitored	24	0.44954262982973
2000	female	monitored	24	0.44954262982973
2000	female	monitored	30	1.19471866334913
2000	female	monitored	38	1.98412642785297
2000	male	monitored	45	2.54874784864745
2000	male	monitored	32	1.4102416256183
2000	male	monitored	38	1.98412642785297
2000	male	monitored	37	1.89506923366313
2000	male	monitored	32	1.4102416256183
2000	male	monitored	42	2.31834982005569
2000	male	monitored	30	1.19471866334913
2000	male	monitored	30	1.19471866334913
2000	male	monitored	28	0.964320634757357
2000	male	monitored	36	1.80357181512806
2001	female	monitored	34	1.6126943290584
2001	female	monitored	35	1.70949666827675
2001	female	monitored	28.5	1.0234274320644
2001	female	monitored	18	-0.511156365958846
2001	male	monitored	26.5	0.780451434298427
2001	male	monitored	22	0.158972759473525
2001	male	monitored	20	-0.159310521949203
2001	male	monitored	19	-0.33060175323393
2001	male	monitored	26	0.716840999265155
2001	male	monitored	28	0.964320634757357
2001	male	monitored	22	0.158972759473525
2001	male	monitored	26	0.716840999265155
2002	female	monitored	18	-0.511156365958846
2002	female	monitored	17	-0.702033852028508
2002	female	monitored	16	-0.904486555468599
2002	female	monitored	17	-0.702033852028508
2002	female	monitored	27	0.842872819339482
2002	female	monitored	10	-2.4740387030361
2002	female	monitored	24	0.44954262982973
2002	female	monitored	23	0.307417058761552
2002	female	monitored	21	0.00362163896878261
2002	male	monitored	13	-1.59788718182175
2002	male	monitored	21	0.00362163896878261
2002	male	monitored	21	0.00362163896878261
2002	male	monitored	26	0.716840999265155
2002	male	monitored	20	-0.159310521949203
2002	male	monitored	18.5	-0.41965894742377
2002	male	monitored	24	0.44954262982973
2002	male	monitored	14	-1.35040754632955
2002	male	monitored	15	-1.12000951773778
2002	male	monitored	11	-2.15575542161338
2002	male	monitored	25	0.585865511570193
2002	male	monitored	23	0.307417058761552
2003	female	monitored	18	-0.511156365958846
2003	female	monitored	29	1.08150623279018
2003	female	monitored	24	0.44954262982973
2003	female	monitored	24.5	0.518399643896411
2003	female	monitored	10	-2.4740387030361
2003	female	monitored	20	-0.159310521949203
2003	female	monitored	21	0.00362163896878261
2003	female	monitored	25	0.585865511570193
2003	male	monitored	14	-1.35040754632955
2003	male	monitored	26	0.716840999265155
2003	male	monitored	17	-0.702033852028508
2003	male	monitored	22	0.158972759473525
2003	male	monitored	24	0.44954262982973
2003	male	monitored	24	0.44954262982973
2003	male	monitored	21	0.00362163896878261
2003	male	monitored	13	-1.59788718182175
2003	male	monitored	14	-1.35040754632955
2003	male	monitored	24	0.44954262982973
2003	male	monitored	19	-0.33060175323393
2003	male	monitored	17	-0.702033852028508
2003	male	monitored	20	-0.159310521949203
2004	female	monitored	21	0.00362163896878261
2004	female	monitored	30	1.19471866334913
2004	female	monitored	26	0.716840999265155
2004	female	monitored	29	1.08150623279018
2004	female	monitored	17	-0.702033852028508
2004	female	monitored	27	0.842872819339482
2004	female	monitored	23	0.307417058761552
2004	female	monitored	21	0.00362163896878261
2004	female	monitored	27	0.842872819339482
2004	female	monitored	25	0.585865511570193
2004	female	monitored	22	0.158972759473525
2004	female	monitored	27	0.842872819339482
2004	male	monitored	25	0.585865511570193
2004	male	monitored	21	0.00362163896878261
2004	male	monitored	29	1.08150623279018
2004	male	monitored	21	0.00362163896878261
2004	male	monitored	24	0.44954262982973
2004	male	monitored	22	0.158972759473525
2004	male	monitored	27	0.842872819339482
2004	male	monitored	29	1.08150623279018
2004	male	monitored	26	0.716840999265155
2005	female	monitored	24	0.44954262982973
2005	female	monitored	25	0.585865511570193
2005	female	monitored	23.5	0.379235888426254
2005	female	monitored	22	0.158972759473525
2005	female	monitored	17	-0.702033852028508
2005	female	monitored	22	0.158972759473525
2005	female	monitored	17	-0.702033852028508
2005	female	monitored	22	0.158972759473525
2005	male	monitored	24	0.44954262982973
2005	male	monitored	27.5	0.904148792992921
2005	male	monitored	19	-0.33060175323393
2005	male	monitored	30	1.19471866334913
2005	male	monitored	20	-0.159310521949203
2005	male	monitored	27	0.842872819339482
2006	female	monitored	19	-0.33060175323393
2006	female	monitored	41	2.2378773269119
2006	female	monitored	20	-0.159310521949203
2006	female	monitored	20	-0.159310521949203
2006	female	monitored	17	-0.702033852028508
2006	female	monitored	24	0.44954262982973
2006	female	monitored	22.5	0.23401966756055
2006	female	monitored	13	-1.59788718182175
2006	female	monitored	15	-1.12000951773778
2006	female	monitored	25	0.585865511570193
2006	female	monitored	25	0.585865511570193
2006	female	monitored	18	-0.511156365958846
2006	female	monitored	20.5	-0.0768508541750058
2006	female	monitored	20.5	-0.0768508541750058
2006	male	monitored	18	-0.511156365958846
2006	male	monitored	21.5	0.0822004848444428
2006	male	monitored	14.5	-1.23322194829673
2006	male	monitored	19	-0.33060175323393
2006	male	monitored	29	1.08150623279018
2006	male	monitored	25	0.585865511570193
2006	male	monitored	21	0.00362163896878261
2006	male	monitored	20	-0.159310521949203
2007	female	monitored	20	-0.159310521949203
2007	female	monitored	19	-0.33060175323393
2007	female	monitored	20.5	-0.0768508541750058
2007	female	monitored	19	-0.33060175323393
2007	female	monitored	19	-0.33060175323393
2007	female	monitored	25	0.585865511570193
2007	female	monitored	12	-1.86518555125717
2007	female	monitored	12	-1.86518555125717
2007	female	monitored	18	-0.511156365958846
2007	male	monitored	26	0.716840999265155
2007	male	monitored	30	1.19471866334913
2007	male	monitored	22	0.158972759473525
2007	male	monitored	26	0.716840999265155
2007	male	monitored	24	0.44954262982973
2008	female	monitored	15	-1.12000951773778
2008	female	monitored	16	-0.904486555468599
2008	female	monitored	15	-1.12000951773778
2008	female	monitored	19	-0.33060175323393
2008	female	monitored	17	-0.702033852028508
2008	female	monitored	13	-1.59788718182175
2008	female	monitored	18	-0.511156365958846
2008	female	monitored	19	-0.33060175323393
2008	female	monitored	9.5	-2.64532993432083
2008	female	monitored	11.5	-2.00731112232535
2008	male	monitored	15	-1.12000951773778
2008	male	monitored	14	-1.35040754632955
2008	male	monitored	17	-0.702033852028508
2008	male	monitored	24	0.44954262982973
2008	male	monitored	22	0.158972759473525
2008	male	monitored	16	-0.904486555468599
2008	male	monitored	19	-0.33060175323393
2008	male	monitored	15	-1.12000951773778
2008	male	monitored	17.5	-0.605231512810149
2008	male	monitored	12.5	-1.72886266951671
2009	female	monitored	23	0.307417058761552
2009	male	monitored	25	0.585865511570193
2009	male	monitored	25	0.585865511570193
2009	male	monitored	25	0.585865511570193
2009	male	monitored	28	0.964320634757357
2009	male	monitored	24	0.44954262982973
2009	male	monitored	13	-1.59788718182175
2009	male	monitored	14	-1.35040754632955
2009	male	monitored	19	-0.33060175323393
2009	male	monitored	25	0.585865511570193
2009	male	monitored	17	-0.702033852028508
2009	male	monitored	27	0.842872819339482
2010	female	monitored	14.5	-1.23322194829673
2010	female	monitored	17	-0.702033852028508
2010	female	monitored	17	-0.702033852028508
2010	female	monitored	18	-0.511156365958846
2010	male	monitored	21	0.00362163896878261
2010	male	monitored	19	-0.33060175323393
2010	male	monitored	18	-0.511156365958846
2010	male	monitored	15.5	-1.01050964661386
2010	male	monitored	17.5	-0.605231512810149
2010	male	monitored	19	-0.33060175323393
2010	male	monitored	15.5	-1.01050964661386
2010	male	monitored	20	-0.159310521949203
2010	male	monitored	20	-0.159310521949203
2010	male	monitored	18	-0.511156365958846
2010	male	monitored	14	-1.35040754632955
2010	male	monitored	18	-0.511156365958846
2011	female	monitored	16	-0.904486555468599
2011	female	monitored	17	-0.702033852028508
2011	female	monitored	10	-2.4740387030361
2011	female	monitored	14	-1.35040754632955
2011	female	monitored	8	-3.2192147365555
2011	female	monitored	18.5	-0.41965894742377
2011	female	monitored	14	-1.35040754632955
2011	male	monitored	12	-1.86518555125717
2011	male	monitored	15.5	-1.01050964661386
2011	male	monitored	14	-1.35040754632955
2011	male	monitored	11	-2.15575542161338
2011	male	monitored	13.5	-1.47185536174742
2011	male	monitored	17	-0.702033852028508
2011	male	monitored	11.4	-2.0364767825419
2012	female	monitored	20	-0.159310521949203
2012	female	monitored	22.5	0.23401966756055
2012	male	monitored	18.5	-0.41965894742377
2012	male	monitored	20	-0.159310521949203
2013	female	monitored	19	-0.33060175323393
2013	female	monitored	19	-0.33060175323393
2013	female	monitored	21.5	0.0822004848444428
2013	female	monitored	21	0.00362163896878261
2013	female	monitored	18.5	-0.41965894742377
2013	female	monitored	17	-0.702033852028508
2013	female	monitored	15	-1.12000951773778
2013	male	monitored	17	-0.702033852028508
2013	male	monitored	17	-0.702033852028508
2013	male	monitored	23	0.307417058761552
2013	male	monitored	10	-2.4740387030361
2013	male	monitored	15	-1.12000951773778
2013	male	monitored	17	-0.702033852028508
2013	male	monitored	15.5	-1.01050964661386

## Sheet: Harvested adult female mass
year	age	status	mass	mass_scaled
1996	4	harvested	114	-0.431439484587002
1996	4	harvested	104	-0.838237869549824
1996	7	harvested	101	-0.96027738503867
1997	4	harvested	165	1.64323227872339
1998	5	harvested	122	-0.106000776616745
1998	8	harvested	122	-0.106000776616745
1999	4	harvested	125	0.0160387388721013
1999	5	harvested	147	0.910995185790308
2000	9	harvested	176	2.09071050218249
2000	22	harvested	151	1.07371453977544
2001	12	harvested	178	2.17207017917505
2002	4	harvested	109	-0.634838677068413
2002	9	harvested	48	-3.11630882534162
2002	9	harvested	90	-1.40775560849777
2002	17	harvested	159	1.39915324774569
2003	7	harvested	140	0.626236316316333
2003	9	harvested	115	-0.39075964609072
2003	9	harvested	124	-0.0246410996241808
2003	11	harvested	102	-0.919597546542388
2004	4	harvested	145	0.829635508797744
2004	5	harvested	170	1.8466314712048
2004	5	harvested	120	-0.187360453609309
2004	6	harvested	150	1.03303470127915
2004	8	harvested	178	2.17207017917505
2004	9	harvested	103	-0.878917708046106
2004	10	harvested	149	0.992354862782873
2004	10	harvested	126	0.0567185773683835
2004	11	harvested	135	0.422837123834923
2004	14	harvested	160	1.43983308624198
2005	4	harvested	110	-0.594158838572131
2005	4	harvested	116	-0.350079807594438
2005	4	harvested	117	-0.309399969098156
2005	5	harvested	130	0.219437931353512
2005	5	harvested	109	-0.634838677068413
2005	13	harvested	160	1.43983308624198
2005	19	harvested	160	1.43983308624198
2006	5	harvested	122	-0.106000776616745
2006	5	harvested	95	-1.20435641601636
2006	6	harvested	136	0.463516962331205
2006	8	harvested	160	1.43983308624198
2006	9	harvested	125	0.0160387388721013
2006	17	harvested	146	0.870315347294026
2007	4	harvested	117	-0.309399969098156
2007	4	harvested	114	-0.431439484587002
2007	4	harvested	111	-0.553479000075849
2007	4	harvested	115	-0.39075964609072
2007	5	harvested	132	0.300797608346076
2007	5	harvested	137	0.504196800827487
2007	6	harvested	123	-0.065320938120463
2007	10	harvested	112	-0.512799161579567
2007	11	harvested	138	0.544876639323769
2007	11	harvested	152	1.11439437827172
2008	16	harvested	128	0.138078254360948
2008	18	harvested	136	0.463516962331205
2008	19	harvested	134	0.382157285338641
2009	4	harvested	90	-1.40775560849777
2009	4	harvested	105	-0.797558031053542
2009	4	harvested	134	0.382157285338641
2009	4	harvested	125	0.0160387388721013
2009	4	harvested	112	-0.512799161579567
2009	4	harvested	137	0.504196800827487
2009	5	harvested	101	-0.96027738503867
2009	5	harvested	121	-0.146680615113027
2009	5	harvested	82	-1.73319431646803
2009	6	harvested	92	-1.32639593150521
2009	8	harvested	95	-1.20435641601636
2009	8	harvested	100	-1.00095722353495
2009	9	harvested	143	0.74827583180518
2009	9	harvested	129	0.17875809285723
2009	9	harvested	107	-0.716198354060977
2009	10	harvested	78	-1.89591367045316
2009	10	harvested	115	-0.39075964609072
2009	10	harvested	130	0.219437931353512
2009	12	harvested	96	-1.16367657752008
2009	13	harvested	165	1.64323227872339
2010	4	harvested	80	-1.8145539934606
2010	4	harvested	102	-0.919597546542388
2010	5	harvested	113	-0.472119323083284
2010	6	harvested	108	-0.675518515564695
2010	6	harvested	101	-0.96027738503867
2010	7	harvested	91	-1.36707577000149
2010	7	harvested	141	0.666916154812616
2010	8	harvested	85	-1.61115480097918
2010	8	harvested	124	-0.0246410996241808
2010	9	harvested	116	-0.350079807594438
2010	9	harvested	119	-0.228040292105592
2010	11	harvested	132	0.300797608346076
2010	11	harvested	132	0.300797608346076
2010	11	harvested	114	-0.431439484587002
2011	4	harvested	100	-1.00095722353495
2011	4	harvested	96	-1.16367657752008
2011	4	harvested	111	-0.553479000075849
2011	5	harvested	140	0.626236316316333
2011	5	harvested	110	-0.594158838572131
2011	6	harvested	115	-0.39075964609072
2011	7	harvested	108	-0.675518515564695
2011	7	harvested	172	1.92799114819736
2011	8	harvested	120	-0.187360453609309
2011	8	harvested	133	0.341477446842358
2011	8	harvested	115	-0.39075964609072
2011	8	harvested	131	0.260117769849794
2011	9	harvested	110	-0.594158838572131
2011	10	harvested	135	0.422837123834923
2011	11	harvested	104	-0.838237869549824
2011	13	harvested	162	1.52119276323454
2011	14	harvested	95	-1.20435641601636
2011	14	harvested	108	-0.675518515564695
2011	15	harvested	178	2.17207017917505
2011	16	harvested	127	0.0973984158646656
2011	17	harvested	172	1.92799114819736
2012	4	harvested	132	0.300797608346076
2012	4	harvested	98	-1.08231690052752
2012	4	harvested	118	-0.268720130601874
2012	4	harvested	127	0.0973984158646656
2012	5	harvested	132	0.300797608346076
2012	6	harvested	148	0.951675024286591
2012	6	harvested	89	-1.44843544699406
2012	6	harvested	97	-1.1229967390238
2012	6	harvested	101	-0.96027738503867
2012	8	harvested	128	0.138078254360948
2012	8	harvested	141	0.666916154812616
2012	9	harvested	125	0.0160387388721013
2012	10	harvested	164	1.6025524402271
2012	11	harvested	101	-0.96027738503867
2012	11	harvested	144	0.788955670301462
2012	12	harvested	107	-0.716198354060977
2012	13	harvested	121	-0.146680615113027
2012	13	harvested	158	1.35847340924941
2012	14	harvested	101	-0.96027738503867
2012	16	harvested	155	1.23643389376057
2013	4	harvested	130	0.219437931353512
2013	4	harvested	131	0.260117769849794
2013	4	harvested	107	-0.716198354060977
2013	4	harvested	116	-0.350079807594438
2013	5	harvested	125	0.0160387388721013
2013	5	harvested	135	0.422837123834923
2013	5	harvested	119	-0.228040292105592
2013	5	harvested	132	0.300797608346076
2013	6	harvested	129.5	0.199098012105371
2013	6	harvested	112	-0.512799161579567
2013	6	harvested	75	-2.01795318594201
2013	7	harvested	112	-0.512799161579567
2013	7	harvested	136	0.463516962331205
2013	8	harvested	84	-1.65183463947547
2013	8	harvested	91.6	-1.34266786690372
2013	9	harvested	146	0.870315347294026
2013	9	harvested	177	2.13139034067877
2013	9	harvested	128	0.138078254360948
2013	10	harvested	185	2.45682904864903
2013	10	harvested	132	0.300797608346076
2013	10	harvested	132	0.300797608346076
2013	11	harvested	132	0.300797608346076
2013	11	harvested	101	-0.96027738503867
2013	11	harvested	166	1.68391211721967
2013	14	harvested	142	0.707595993308898
2013	14	harvested	120	-0.187360453609309
2013	14	harvested	160	1.43983308624198

## Sheet: Monitored adult female mass
ID	year	age	status	mass	mass_scaled
1	2009	15	monitored	96	0.696153065753064
1	2008	14	monitored	88	0.217777540807524
1	2002	8	monitored	86	0.0981836595711394
1	2000	6	monitored	95	0.636356125134872
1	2004	10	monitored	95	0.636356125134872
2	2008	9	monitored	81	-0.200801043519823
2	2006	7	monitored	83	-0.0812071622834381
3	2003	4	monitored	89	0.277574481425717
4	2005	6	monitored	82	-0.141004102901631
4	2003	4	monitored	88	0.217777540807524
4	2007	8	monitored	97	0.755950006371257
5	2006	6	monitored	77	-0.439988805992593
5	2009	9	monitored	89	0.277574481425717
5	2010	10	monitored	97	0.755950006371257
6	2005	5	monitored	79	-0.320394924756208
6	2007	7	monitored	85	0.0383867189529469
6	2009	9	monitored	97	0.755950006371257
7	2001	7	monitored	94	0.576559184516679
7	2004	10	monitored	87	0.157980600189332
7	2002	8	monitored	76	-0.499785746610785
8	2005	4	monitored	71	-0.798770449701748
8	2007	6	monitored	81	-0.200801043519823
9	2005	4	monitored	72	-0.738973509083555
9	2006	5	monitored	93	0.516762243898487
10	2005	4	monitored	53	-1.87511538082921
10	2008	7	monitored	82	-0.141004102901631
10	2011	10	monitored	68	-0.978161271556325
11	2005	4	monitored	78	-0.3801918653744
11	2011	10	monitored	80	-0.260597984138015
12	2005	4	monitored	76	-0.499785746610785
13	2010	12	monitored	106	1.29412247193499
13	2009	11	monitored	98	0.815746946989449
13	2004	6	monitored	98	0.815746946989449
13	2006	8	monitored	89	0.277574481425717
13	2005	7	monitored	92	0.456965303280294
14	2009	17	monitored	83	-0.0812071622834381
14	2008	16	monitored	88	0.217777540807524
14	2004	12	monitored	98	0.815746946989449
15	2004	5	monitored	74	-0.61937962784717
16	2005	6	monitored	91	0.397168362662102
17	2010	13	monitored	90	0.337371422043909
17	2008	11	monitored	83	-0.0812071622834381
17	2004	7	monitored	93	0.516762243898487
18	2007	5	monitored	86	0.0981836595711394
18	2013	11	monitored	80	-0.260597984138015
18	2011	9	monitored	74	-0.61937962784717
19	2005	5	monitored	94	0.576559184516679
20	2008	15	monitored	89	0.277574481425717
20	2011	18	monitored	82	-0.141004102901631
20	2005	12	monitored	96	0.696153065753064
21	2007	4	monitored	72	-0.738973509083555
22	2007	4	monitored	85	0.0383867189529469
22	2008	5	monitored	77	-0.439988805992593
23	2007	4	monitored	76	-0.499785746610785
24	2007	4	monitored	76	-0.499785746610785
24	2009	6	monitored	82	-0.141004102901631
24	2008	5	monitored	83	-0.0812071622834381
25	2006	6	monitored	72	-0.738973509083555
25	2008	8	monitored	71	-0.798770449701748
25	2009	9	monitored	95	0.636356125134872
25	2011	11	monitored	65.4	-1.13363331716363
26	2005	4	monitored	67	-1.03795821217452
27	2009	5	monitored	90	0.337371422043909
27	2008	4	monitored	70	-0.85856739031994
28	2010	6	monitored	80	-0.260597984138015
29	2009	5	monitored	96	0.696153065753064
29	2008	4	monitored	63	-1.27714597464729
30	2007	6	monitored	62	-1.33694291526548
30	2011	10	monitored	58	-1.57613067773825
31	2009	4	monitored	64	-1.2173490340291
31	2013	8	monitored	72	-0.738973509083555
31	2010	5	monitored	70	-0.85856739031994
31	2011	6	monitored	73	-0.679176568465363
32	2013	8	monitored	75	-0.559582687228978
32	2010	5	monitored	47	-2.23389702453837
32	2009	4	monitored	45	-2.35349090577475
32	2011	6	monitored	51	-1.9947092620656
33	2010	5	monitored	48	-2.17410008392017
33	2009	4	monitored	46	-2.29369396515656
33	2013	8	monitored	79	-0.320394924756208
33	2011	6	monitored	55	-1.75552149959283
34	2009	4	monitored	77	-0.439988805992593
34	2010	5	monitored	81	-0.200801043519823
35	2009	4	monitored	77	-0.439988805992593
36	2013	8	monitored	86	0.0981836595711394
36	2011	6	monitored	83	-0.0812071622834381
36	2009	4	monitored	78	-0.3801918653744
37	2010	5	monitored	98	0.815746946989449
38	2011	6	monitored	70	-0.85856739031994
38	2009	4	monitored	69	-0.918364330938133
39	2007	18	monitored	120	2.13127964058968
40	2010	4	monitored	59	-1.51633373712006
41	2010	4	monitored	61	-1.39673985588367
42	2010	4	monitored	46	-2.29369396515656
43	2010	9	monitored	89	0.277574481425717
44	2010	10	monitored	73	-0.679176568465363
44	2011	11	monitored	56	-1.69572455897464
45	2012	5	monitored	67	-1.03795821217452
45	2011	4	monitored	51	-1.9947092620656
46	2011	4	monitored	48	-2.17410008392017
46	2012	5	monitored	54.5	-1.78541996990192
46	2013	6	monitored	69	-0.918364330938133
47	2012	5	monitored	62	-1.33694291526548
47	2011	4	monitored	57	-1.63592761835644
48	2013	6	monitored	58	-1.57613067773825
48	2012	5	monitored	49.5	-2.08440467299289
49	2010	13	monitored	83	-0.0812071622834381
50	2012	4	monitored	63	-1.27714597464729
51	2013	4	monitored	64	-1.2173490340291
52	2012	4	monitored	50	-2.05450620268379
53	2001	20	monitored	89	0.277574481425717
53	2003	22	monitored	83	-0.0812071622834381
53	1996	15	monitored	94	0.576559184516679
53	1999	18	monitored	90	0.337371422043909
54	1996	18	monitored	102	1.05493470946222
54	1999	21	monitored	140	3.32721845295353
54	1997	19	monitored	104	1.1745285906986
55	2000	13	monitored	107	1.35391941255318
55	2003	16	monitored	84	-0.0214102216652456
55	2006	19	monitored	91	0.397168362662102
55	1997	10	monitored	100	0.935340828225834
56	1996	9	monitored	85	0.0383867189529469
57	2005	24	monitored	127	2.54985822491703
57	2003	22	monitored	97	0.755950006371257
57	1997	16	monitored	118	2.0116857593533
57	2001	20	monitored	125	2.43026434368065
57	1999	18	monitored	110	1.53331023440776
58	2001	12	monitored	112	1.65290411564414
58	1999	10	monitored	104	1.1745285906986
58	1997	8	monitored	103	1.11473165008041
58	1996	7	monitored	92	0.456965303280294
59	2004	18	monitored	98	0.815746946989449
59	2002	16	monitored	90	0.337371422043909
60	2000	14	monitored	111	1.59310717502595
60	1996	10	monitored	95	0.636356125134872
60	2002	16	monitored	96	0.696153065753064
60	1998	12	monitored	102	1.05493470946222
61	1998	8	monitored	95	0.636356125134872
61	2005	15	monitored	106	1.29412247193499
61	2001	11	monitored	93	0.516762243898487
61	2008	18	monitored	87	0.157980600189332
61	1997	7	monitored	80	-0.260597984138015
61	2003	13	monitored	81	-0.200801043519823
62	1996	5	monitored	76	-0.499785746610785
63	1996	5	monitored	101	0.995137768844027
63	1997	6	monitored	99	0.875543887607642
63	1999	8	monitored	120	2.13127964058968
64	1998	6	monitored	84	-0.0214102216652456
65	1997	5	monitored	63	-1.27714597464729
65	2000	8	monitored	89	0.277574481425717
65	2002	10	monitored	89	0.277574481425717
65	1996	4	monitored	70	-0.85856739031994
65	2004	12	monitored	110	1.53331023440776
66	2009	21	monitored	110	1.53331023440776
66	2003	15	monitored	101	0.995137768844027
66	1998	10	monitored	95	0.636356125134872
67	1996	4	monitored	85	0.0383867189529469
67	2003	11	monitored	88	0.217777540807524
67	2000	8	monitored	100	0.935340828225834
67	1998	6	monitored	90	0.337371422043909
68	2009	16	monitored	92	0.456965303280294
68	2002	9	monitored	80	-0.260597984138015
68	2013	20	monitored	93	0.516762243898487
68	1997	4	monitored	77	-0.439988805992593
68	2010	17	monitored	87	0.157980600189332
68	2000	7	monitored	102	1.05493470946222
69	1999	6	monitored	89	0.277574481425717
69	2002	9	monitored	104	1.1745285906986
70	2004	10	monitored	100	0.935340828225834
70	1998	4	monitored	90	0.337371422043909
70	2002	8	monitored	88	0.217777540807524
70	2000	6	monitored	104	1.1745285906986
71	1998	4	monitored	90	0.337371422043909
72	2000	6	monitored	82	-0.141004102901631
73	1999	5	monitored	82	-0.141004102901631
73	1998	4	monitored	65	-1.1575520934109
74	2005	10	monitored	95	0.636356125134872
74	2009	14	monitored	105	1.2343255313168
74	2003	8	monitored	92	0.456965303280294
74	2011	16	monitored	90	0.337371422043909
74	2007	12	monitored	106	1.29412247193499
75	2003	6	monitored	64	-1.2173490340291
75	2001	4	monitored	71	-0.798770449701748
75	2005	8	monitored	74	-0.61937962784717
76	2007	11	monitored	91	0.397168362662102
76	2005	9	monitored	94	0.576559184516679
76	2003	7	monitored	85	0.0383867189529469
77	2010	13	monitored	86	0.0981836595711394
77	2004	7	monitored	87	0.157980600189332
77	2001	4	monitored	67	-1.03795821217452
77	2007	10	monitored	85	0.0383867189529469
78	2005	8	monitored	75	-0.559582687228978
78	2008	11	monitored	71	-0.798770449701748
78	2010	13	monitored	78	-0.3801918653744
79	2010	16	monitored	78	-0.3801918653744
79	1999	5	monitored	111	1.59310717502595
80	1999	10	monitored	89	0.277574481425717
80	2001	12	monitored	100	0.935340828225834
80	2006	17	monitored	109	1.47351329378957
80	2003	14	monitored	78	-0.3801918653744
81	2002	4	monitored	90	0.337371422043909
81	2004	6	monitored	101	0.995137768844027
82	2009	11	monitored	95	0.636356125134872
82	2002	4	monitored	79	-0.320394924756208
82	2013	15	monitored	98	0.815746946989449
